# Supplementary material for: Transcriptomic Analysis of Streptococcus pyogenes Colonizing the Vaginal Mucosa Identifies hupY, an MtsR-Regulated Adhesin Involved in Heme Utilization
Source: mBio. 2019 Jun 25;10(3):e00848-19. doi: 10.1128/mBio.00848-19 (PMC6593403; doi:10.1128/mBio.00848-19)
Supplement: TABLE S1 [file mBio.00848-19-st001.xlsx]

## Sheet: Sheet1
Table S1: Differentially expressed genes (FDR <0.05) between WT NZ131 GAS grown in liquid culture (CDM) to bacteria colonizing the murine vaginal tract (Mouse)
Locus_tag	Name	Description	GAS WT_Mouse/GAS WT_CDM Fold change	GAS_WT_Mouse/GAS_WT_CDM : FDR
spy49_0020	purC	Phosphoribosylaminoimidazole-succinocarboxamide synthetase	-17.7969	3.9252e-27
spy49_0021	purL	Phosphoribosylformylglycinamidine synthase	-14.9684	2.97204e-35
spy49_0022	purF	Amidophosphoribosyltransferase	-12.6464	3.59039e-21
spy49_0023	purM	Phosphoribosylglycinamide cyclo-ligase	-12.2648	2.11743e-11
spy49_0024	purN	Phosphoribosylglycinamide formyltransferase	-8.57756	2.34114e-13
spy49_0025	purH	Bifunctional purine biosynthesis protein PurH	-12.9527	8.39393e-17
spy49_0027	purD	Phosphoribosylamine-glycine ligase	-11.7123	1.3817e-26
spy49_0028	purE	Phosphoribosyl carboxyaminoimidazole mutase	-10.6238	1.32574e-16
spy49_0029	purK	Phosphoribosylaminoimidazole carboxylase	-11.4531	2.47934e-19
spy49_0030		Hypothetical	-2.64729	0.02609
spy49_0031	purB	Adenylosuccinate lyase	-2.61881	8.84673e-05
spy49_0032	comR	Cro/CI family transcriptional regulator	-2.44032	0.0171188
spy49_0038	adhE	Bifunctional acetaldehyde-CoA/alcohol dehydrogenase	40.1266	2.72862e-12
spy49_0039	adhP	Alcohol dehydrogenase	94.8504	1.03862e-12
spy49_0044	rpsJ	SSU ribosomal protein S10p	-1.85598	0.0456018
spy49_0046	rplD	LSU ribosomal protein L4p	-1.69972	0.0339314
spy49_0059	rplE	LSU ribosomal protein L5p	-1.59857	0.0434377
spy49_0067	rplO	LSU ribosomal protein L15p	-1.63058	0.0349835
spy49_0068	secY	Preprotein translocase secY	-1.53327	0.0356118
spy49_0069	adk	Adenylate kinase	-1.84328	0.00579133
spy49_0073	rpsK	SSU ribosomal protein S11p	-1.79821	0.0156994
spy49_0075	rplQ	LSU ribosomal protein L17p	-1.80185	0.0417553
spy49_0078		4-diphosphocytidyl-2-c-methyl d-erythritol kinase	-2.84187	0.000144147
spy49_0079		4-diphosphocytidyl-2-c-methyl d-erythritol kinase	-2.11875	0.0104343
spy49_0083c		Histidine triad protein	3.49351	0.0355138
spy49_0089		Dipicolinate Synthase, DNA binding protein	-4.21324	7.59761e-05
spy49_0092	comYC	Putative competence protein	-16.7105	0.0165794
spy49_0100	proC	Pyrroline-5-carboxylate reductase	2.24126	0.00818383
spy49_0110c	hslO		-2.29177	0.00443528
spy49_0111	nra	Regulatory protein	4.62844	0.00236421
spy49_0112	cbp	Putative collagen binding protein	28.8278	0.000101273
spy49_0113	lepA-1	Putative signal peptidase I	27.6303	4.76209e-05
spy49_0114	cpa	Hypothetical, pilin related, sortase B signal domain	128.597	9.6656e-10
spy49_0116	srtB	NPQTN specific sortase B	22.8715	0.000114638
spy49_0117	cpa	Hypothetical	40.3868	9.06581e-08
spy49_0122c		Transcriptional regulator	263.099	1.54749e-07
spy49_0126c		Transcriptional regulator	6.0586	8.01847e-07
spy49_0127		Translation initiation inhibitor	9.5667	2.89342e-11
spy49_0128	sloR	Hypothetical, regulatory protein	23.1694	1.50834e-14
spy49_0129		Hypothetical	313.698	2.18755e-09
spy49_0130	ntpI	ATP synthase subunit I	150.367	1.35913e-18
spy49_0131	ntpK	V-type ATP synthase subunit K	313.698	2.35748e-08
spy49_0132	ntpE	V-type ATP synthease subunit	114.13	1.69506e-12
spy49_0133	ntpC	V-type ATP synthase subunit C, oxidative phosphorylation	69.3888	4.58367e-11
spy49_0134	ntpG	ATP synthase subunit F	56.1841	1.2191e-08
spy49_0135	ntpA	V-type ATP synthase alpha chain	40.1015	1.013e-14
spy49_0136	ntpB	V-type ATP synthase beta chain	55.3089	3.20593e-15
spy49_0137	ntpD	V-type ATP synthase subunit D	40.231	3.68502e-13
spy49_0138c		Toxic anion resistance protein	3.0337	0.000899301
spy49_0139c		Hypothetical	3.10368	0.0127845
spy49_0142		ABC transporter	-2.76549	3.33971e-06
spy49_0151	metB	Cystathionine beta-lyase	3.73154	2.02844e-05
spy49_0153	sgaT	Putative transport protein SgaT	606.999	5.42321e-11
spy49_0154	sgaB	PTS ascorbate transporter subunit IIB	33.3734	1.35964e-06
spy49_0155	ptsN, ptxA, ulaC	PTS ascorbate transporter subunit IIA	35.7026	2.98188e-07
spy49_0156	sgbH, ulaD	3-keto-L-gulonate-6-phosphate decarboxylase	410.126	4.89557e-09
spy49_0157	sgaU, ulaE	L-xylulose 5-phosphate 3-epimerase	57.4044	4.54118e-09
spy49_0158	araD, ulaF	L-ribulose-5-phosphate 4-epimerase	86.2255	1.58141e-10
spy49_0160		L-ascorbate 6-phosphate lactonase	22.5146	5.25408e-15
spy49_0161	opuAA	L-proline glycine betaine ABC transporter ATP-binding protein ProV	-5.83382	0.00312253
spy49_0162	opuABC	L-proline glycine betaine ABC transporter ATP-binding protein ProW	-5.09235	9.29565e-05
spy49_0169		Hypothetical	2.13136	0.00596192
spy49_0189c	rofA.1	RofA family transcriptional regulator	4.78974	0.000220758
spy49_0199	dut	Putative deoxyuridine 5-triphosphate	-2.9799	7.48104e-06
spy49_0200	radA	RadA-like DNA repair protein	-2.68342	2.92959e-06
spy49_0201		Carbonic anhydrase	-5.03562	3.87769e-14
spy49_0211	nanE	N-acetylmannosamine-6-phosphate 2-epimerase	17.7703	2.38442e-09
spy49_0212	ugpB	Sugar ABC transporter substrate-binding protein	14.9607	5.90162e-12
spy49_0213	ugpA	Acetylneuraminate ABC Transporter permease	13.3072	1.79798e-06
spy49_0214	ugpE	Sugar ABC transporter permease	7.78111	2.57923e-05
spy49_0215		Hypothetical	13.5699	3.65965e-06
spy49_0216	nanH	N-actylneuraminate lyase	16.027	1.05476e-11
spy49_0217		Glucose kinase	14.7684	7.97692e-09
spy49_0235c		Hypothetical	256.801	1.12348e-05
spy49_0242	sufC	Iron-sulfur cluster assembly ATPase SufC	-3.55708	2.3767e-07
spy49_0243	sufD	Iron-sulfur cluster assembly protein SufD	-3.98751	1.66502e-08
spy49_0244		Cysteine desulfurase	-3.4337	9.07e-05
spy49_0245	iscU	Iron-sulfer cluster assembly scaffold protein IscU	-3.5443	1.66629e-06
spy49_0246	sufB	Iron-sulfur cluster assembly protein SufB	-4.96228	1.73095e-12
spy49_0247	pbp7	D-alanyl-D-alanine carboxypeptidase	2.40475	0.0056493
spy49_0248c	dacA	Penicillin-binding protein 7 precursor (PBP-7)	2.57702	0.000123799
spy49_0259		Hypothetical	-1.847	0.0409126
spy49_0263		Ubiquinone/menaquinone biosynthesis methyltransferase	-1.77489	0.0177913
spy49_0266	atmA	ABC transporter substrate-binding protein	-4.40073	6.17997e-06
spy49_0276	lemA	Putative cytoplasmic membrane protein	-1.92967	0.0214295
spy49_0285	snf	Putative SNF helicase	-1.96059	0.00433921
spy49_0294		Hypothetical	-1.70056	0.0263519
spy49_0307	ypaA	Riboflavin transporter YpaA	5.58964	0.0427987
spy49_0315	fhuG	Ferrichrome transport system permease protein	2.77805	0.00389883
spy49_0316	fhuB1	Ferrichrome transporter system permease protein	4.80592	5.61368e-05
spy49_0317c	fhuD	Ferrichrome-binding periplasmid protein	4.65445	0.000282152
spy49_0318	fhuC1	Ferrichrome transport ATP-binding protein	3.75406	0.000789101
spy49_0333		Arsenate reductase	2.29661	0.0315031
spy49_0335	lctO	L-Lactate oxidase	10.6514	5.03718e-05
spy49_0336	prtS/spyCEP	Putative cell envelope proteinase	-3.18066	0.0040385
spy49_0337		Hypothetical	6.75716	9.34231e-06
spy49_0339	nrdF.2	Ribonucleotide reductase of class Ib (aerobic) beta subunit	432.027	3.57468e-27
spy49_0340	nrdI	Ribonucleotide reductase stimulatory protein	1079.15	6.23852e-20
spy49_0341	nrdE.2	Ribonucleotide-diphosphate reductase subunit alpha	245.769	1.7568e-29
spy49_0356c		Hypothetical	-8.26259	0.0485233
spy49_0357c		Hypothetical	-16.789	0.0173206
spy49_0367c		Hypothetical	-8.13949	0.0404236
spy49_0374	glpT	Glycerol-3-phosphate transporter	5.84601	2.07713e-08
spy49_0381	mtsA	Metal ABC transporter substrate-binding	6.2256	1.13969e-19
spy49_0382	mtsB	ATP-binding protein MtsB	1.82723	0.0167886
spy49_0383	mtsC	Integral membrane protein MtsC, ABC transporter	2.24211	0.00791287
spy49_0390	pyrH	Uridylate kinase	-2.00608	0.000703334
spy49_0392		S1 RNA binding domain	-2.07465	0.000199685
spy49_0398		Myosin-cross-reactive antigen	3.04754	0.0191258
spy49_0399	phoH	Putative phosphate starvation-induced protein	-1.98914	0.00228066
spy49_0422	vacB	Putative exoribonuclease R	-2.01023	0.00103755
spy49_0429c	gloA	Lactoylglutathione lyase	2.12229	0.0119683
spy49_0430c		NAD(P)H-flavin oxidoreductase	2.02988	0.0339452
spy49_0431c	pepQ	Putative Xaa-Pro dipeptidase	1.85215	0.0485686
spy49_0432	ccpA	Catabolite control protein A	2.38964	0.00137992
spy49_0436	tagH	Teichoic acid export ATP-binding protein TagH	12.7839	8.83258e-06
spy49_0437		Hypothetical	4.85298	0.00343938
spy49_0438		Hypothetical	4.85879	0.00179823
spy49_0447	rnc	Ribonuclease III, dsRNA-specific ribonuclease	-2.32481	0.0134225
spy49_0448	smc	Putative chromosome segragation SMC	-2.08861	0.0105639
spy49_0484	bglG	Putative transcription antiterminator	3.99147	0.0126792
spy49_0485		Putative PTS system, beta-glucosides-specific IIABC component	5.42675	0.00236102
spy49_0487	bglA	Putative beta-glucosidase	4.73925	0.000345994
spy49_0494	ptsK	HPr kinase phophorylase	-1.77259	0.013038
spy49_0495	lgt	Prolipoprotein diacylglyceryl transferase	-1.75138	0.0118283
spy49_0508c		Endolysin, phage associated	3.38565	0.0194825
spy49_0509		ABC transporter, permease subunit of cbiOQ-type, hypothetical	-7.51339	1.83805e-06
spy49_0510		Hypothetical	-2.85271	0.0191258
spy49_0513	ppc	Phosphoenolpyruvate carboxylase	-1.6806	0.0337513
spy49_0525c	agaD	Putative PTS dependent galactosamine IID	7.46609	0.0345973
spy49_0526c	agaW	Putative PTS dependent N-acetyl-galactosamine IIC componenet	7.50003	0.0246715
spy49_0528c	ugl	Putative unsaturated glucuronyl hydrolase	4.64669	0.0347313
spy49_0533	kdgA	4-hydroxy-2-oxoglutarate aldolase/2-dehydro-3-deoxyphosphogluconate aldolase	4.01709	0.0352258
spy49_0540	fabG	Acetoin reductase	2.49915	0.0103605
spy49_0541	dinG	DNA polymerase III, epsilon subunit/ATP-dependent helicase	1.80601	0.0449141
spy49_0548	pepD	Probable dipeptidase A	2.30286	0.0200884
spy49_0549	adcA	Zinc-binding protein adcA precursor	10.71	0.00172716
spy49_0550		GntR family transcriptional regulator	1.97246	0.0368147
spy49_0551	agaS	Putative tagatose-6-phosphate aldose/ketose	2.93497	0.000319433
spy49_0559		Phosphoglycolate phosphatase	-1.84069	0.00349562
spy49_0564c		Transposon	5.87867	9.22313e-05
spy49_0565c		Transposase	3.76664	0.0240201
spy49_0566c		RofA family transcriptional regulator	7.26611	4.90031e-07
spy49_0568	sagA	Streptolysin S associated protein SagA	32.152	6.25566e-14
spy49_0569	sagB	Streptolysin associated protein SagB	21.6007	7.06213e-13
spy49_0570	sagC	Streptolysin associate protein SagC	22.1891	4.90734e-14
spy49_0572	sagD	Streptolysin associated protein SagD	23.5316	8.19461e-14
spy49_0573	sagE	Streptolysin associated protein SagE	26.6615	2.50249e-11
spy49_0574	sagF	Streptolysin associated protein SagF	20.4761	1.84002e-13
spy49_0575	sagG	SLS export ATP-binding protein SagG	13.7795	6.25566e-14
spy49_0576	sagH	SLS export transmembrane protein SagH	19.0517	1.29496e-12
spy49_0577	sagI	SLS export protein SagI	19.648	2.27917e-18
spy49_0582		F0F1 ATP synthase subunit C	-2.3333	0.0130575
spy49_0583		F0F1 ATP synthase subunit A	-2.06204	0.00184815
spy49_0584		F0F1 ATP synthase subunit B	-1.74749	0.0210199
spy49_0587		F0F1 ATP synthase subunit Gamma	-1.7858	0.0248783
spy49_0588		F0F1 ATP synthase subunit Beta	-1.73179	0.0271745
spy49_0593	endA	DNA-entry nuclease fragment	-2.2004	0.024817
spy49_0594		Pseudogene	-2.13998	0.0313107
spy49_0596	pheS	Phenylalanyl-tRNA synthetase alpha chain	-1.95476	0.0466626
spy49_0600		Hypothetical	-3.03655	0.00236421
spy49_0601		ABC transporter ATP-binding protein	-3.6711	9.80299e-10
spy49_0607c	mscL	Putative large conductance mechanosensitive channel	-2.32141	0.0349835
spy49_0638c	folC.2	Deihydrofolate synthase/folylpolyglutamate synthase	2.40352	0.00117031
spy49_0642		Hypothetical	1.87233	0.0182847
spy49_0646		Capsular polysaccharide biosynthetsis regulatory protein	-2.20049	0.014964
spy49_0651	pyrP	Putative uracil permease	2.3206	0.000331948
spy49_0652	pyrB	Aspartate carbamoyltransferase	2.08842	0.0138412
spy49_0653	carA	Carbamoyl-phosphate synthase small chain	1.86347	0.00752245
spy49_0661	hupY	Cell surface protein, MtsR repressed	27.256	1.07219e-21
spy49_0662	hupZ	Regulatory protein, heme utilization protein, MtsR-repressed	37.6886	8.39393e-17
spy49_0669	pfoR	Putative regulatory protein, possible toxin regulator	2.29612	0.000614135
spy49_0671	apbA	2-dehydropantoate 2-reductase	2.60826	0.000408468
spy49_0672	fruR	Putative transcipriotnal repressor	3.83192	0.00204484
spy49_0673	fruK	Tagatose-6-phosphate kinase 1-pohsphofructokinase	4.42271	0.000789101
spy49_0674	fruA	PTS system, fructoase-specific IIABC component	3.03525	0.00417692
spy49_0686c		5-nucleotidase	-5.32352	1.27582e-07
spy49_0689		Two component sensor histidine kinase	1.89495	0.0115824
spy49_0690	mvaK1	Mevalonate kinase	-1.59539	0.0424192
spy49_0696	thyA	Thymidylate synthase	-1.7498	0.0349835
spy49_0697	dyr	Dihydrofolate reductase	-1.85183	0.00977296
spy49_0701	engB	GTP-binding protein EngB	-1.65952	0.0311881
spy49_0712	pyrF	Orotidine 5-phosphate decarboxylase	5.35497	0.00337932
spy49_0713	pyrE	Orotate phosphoribosyltransferase	4.37643	0.00121099
spy49_0715		ABC trasnporter	-3.62826	8.11082e-09
spy49_0716	yckA	Amino acid ABC transporter permease yckA	-3.26931	8.74686e-08
spy49_0717	ung	Uracil-DNA glycosylase	-1.9133	0.0179095
spy49_0722	bcaT	Branched-chain amino acid aminotransferase	-2.10505	0.00789145
spy49_0725c		Hypothetical	-7.11658	6.75192e-10
spy49_0726		Hypothetical	-6.08851	7.22378e-07
spy49_0727		Hypothetical	-4.76673	6.43354e-05
spy49_0735	recJ	Single stranded DNA specific exonuclease recJ	-1.62838	0.0382743
spy49_0737	dnaD	DNA replication protein	-1.87475	0.00508423
spy49_0738	nth	Endonuclease III	-1.63508	0.0424192
spy49_0746c		Prophage ps2 integrase	4.20509	0.0106654
spy49_0747c		Hypothetical	5.71522	0.000258304
spy49_0748c		Phage-associated protein	2.76179	0.0189565
spy49_0749c		Repressor phage associated	3.08675	0.0106661
spy49_0750		Hypothetical	-15.8631	3.18298e-05
spy49_0751c		Hypothetical	2.96041	0.0339452
spy49_0752		Phage DNA-binding anti-repressor protein	-48.0404	1.8283e-05
spy49_0753		Phage excisionase	-8.61642	0.00746158
spy49_0755		Hypothetical protein	-10.1459	0.0246715
spy49_0756		Hypothetical	-11.4245	0.000137999
spy49_0759		Phage associate protein, hypothetical	-18.5194	2.17911e-08
spy49_0760		Phage-associated protein	-19.0818	1.29496e-12
spy49_0761		Phage associate protein, hypothetical	-12.4636	1.93284e-09
spy49_0762		Bacteriophage-type DNA polymerase	-43.9959	2.85587e-09
spy49_0763		DNA primase/helicase Phage associated	-19.5228	5.16224e-10
spy49_0765		Phage associated helicase	-47.9454	1.40334e-09
spy49_0766		Hypothetical	-11.0338	0.00116443
spy49_0767		Phage associated transcriptional activator	-25.8681	6.28156e-05
spy49_0768		Phage terminase small subunit	-27.1573	0.00344426
spy49_0769		Phage terminase large subunit	-72.6521	3.31639e-15
spy49_0770		Phage portal protein	-25.095	6.21429e-13
spy49_0771		Phage associate protein, hypothetical	-254.436	3.97929e-17
spy49_0772		Putative phage associated protein	-184.715	1.74276e-13
spy49_0773		Phage scaffold protein, hypothetical	-88.1246	4.836e-16
spy49_0774		Hypothetical phage, major head protein	-108.667	2.86999e-16
spy49_0775		Hypothetical phage protein	-88.1779	2.289e-09
spy49_0776		Hypothetical phage protein	-127.046	1.39206e-10
spy49_0777		Hypothetical	-68.9103	4.94274e-15
spy49_0778		Hypothetical phage protein	-192.194	9.1468e-12
spy49_0779		Hypothetical phage protein	-152.451	4.68091e-14
spy49_0780		Phage associate protein, hypothetical	-84.0217	1.13644e-11
spy49_0781		Putative phage associated protein	-27.8253	4.16193e-05
spy49_0782		Phage associate protein, hypothetical	-75.0312	3.57e-13
spy49_0783		Phage associate protein, hypothetical	-68.4042	6.94022e-11
spy49_0784		Phage associated protein	-54.5616	6.73744e-11
spy49_0785		Phage hyaluronidase	-36.8241	8.80808e-15
spy49_0788		Hypothetical	-50.7088	2.81011e-10
spy49_0789		Phage associated holin	-68.4759	1.7247e-12
spy49_0790		Cell wall hydrolase	-51.5129	1.38618e-09
spy49_0792	speH	Streptococcal pyrogenic exotoxin H	-48.9518	0.00018136
spy49_0797		ABC transporter substrate-binding protein	-2.72507	0.00202134
spy49_0799		ABC transport protein	-2.72287	0.00798638
spy49_0800		Putative ABC transporter system ATP-binding protein	-2.74653	0.0128192
spy49_0803	estA	Tributyrin esterase	-1.84198	0.00471263
spy49_0807	acoA	Pyruvate dehydrogenase E1 component alpha	-4.66543	3.30519e-08
spy49_0808	acoB	Pyruvate dehydrogenase E1 component beta	-4.11608	5.11083e-07
spy49_0809	acoC	Dihydrolipoamide acetyltransferase component of pyruvate dehydrogenase complex	-3.65977	1.8283e-05
spy49_0810	acoL	Dihydrolipoamide dehydrogenase	-3.21758	8.01017e-05
spy49_0819	hemN	Coproporphyrinogen III oxidase, oxygen-independent	-2.262	0.00382317
spy49_0820		Acyl-AC thioesterase	-2.29088	0.00509776
spy49_0831	csrA, msrB	Peptide methionine sulfoxide reductase msrB	-3.05596	0.0210987
spy49_0833		PTS Mannose transporter subunit IIA	6.4511	0.0036337
spy49_0834	manX, ptsA	PTS sorbose transporter subunit IIB, kinase	37.0889	1.56007e-08
spy49_0835	manY, ptsB	PTS Mannose transporter subunit IIC, transporter	73.824	4.18523e-10
spy49_0836	manZ, ptsC	PTS Mannose transporter subunit IID	50.1156	6.86673e-16
spy49_0841		Succinate-semialdehyde dehydrogenase NADP+	3.11756	0.000100792
spy49_0842	uvrC	Putative excinuclease ABC	1.8793	0.0289732
spy49_0850c	pgdA2	Polysaccharide deacetylase	2.71924	0.00733822
spy49_0851	folC1	Dihydrofolate synthase/folylpolyglutamate synthase	-2.23433	0.0120254
spy49_0861c	citA	Putative two-component response regulator of citrate/malate metabolism	4.06675	0.00502672
spy49_0862c	citB	Putative two-component histidine kinase regulator of citrate/malate metabolism	7.44362	5.03718e-05
spy49_0863	malP	L-malate permease	14.9013	1.61878e-05
spy49_0864	sfcA	Malate dehydrogenase, pyruvate metabolism	29.752	1.85098e-07
spy49_0865c	tdh	Alcohol dehydrogenase, zinc-containing	46.5603	1.63792e-09
spy49_0866	aphA	Acid phosphatase	7.7381	2.88469e-08
spy49_0867	eriC	Voltage-gated chloride channel family protein	-2.26753	0.00144483
spy49_0868	tesA	Putative platelet activating factor	-2.88253	0.00673778
spy49_0871c		Glutamine amidotransferase, class I predicted	-2.14579	0.00667185
spy49_0882c		Hypothetical	-4.00548	0.00014365
spy49_0883	proV	L-proline glycine betaine ABC transport ATP-binding protein	-1.66677	0.0378364
spy49_0884	proX	L-proline glycine betaine binding ABC transporter protein / osmotic adaptation	-2.23281	0.000144147
spy49_0885	guaB	GMP reductase	-2.18184	0.02609
spy49_0888	uraA	Xanthine permease	-8.22124	1.01149e-10
spy49_0893	tdk	Thymidine kinase	-1.98561	0.0119683
spy49_0894	prfA	Peptide chain release factor 1	-2.30321	0.000492223
spy49_0895	hemK	Putative protoporphyrinogen oxidase	-2.51354	4.38133e-05
spy49_0897		Hypothetical	-2.04686	0.00243641
spy49_0898	glyA	Serine hydroxymethyltransferase	-1.98302	0.00112062
spy49_0899		Hypothetical	-1.73655	0.022739
spy49_0900		Pneumococcal vaccine antigen A-like protein	-1.97442	0.00710047
spy49_0901	mdlB	ABC transporter, ATP-binding/permease protein	-2.19622	8.04067e-05
spy49_0902	mdlB	Putative ABC transporter	-2.24807	0.000160656
spy49_0903	nox1	NADH oxidase	-2.02491	0.00119981
spy49_0908		Hypothetical	-2.24076	0.0253404
spy49_0909c		Hypothetical	-1.87445	0.00799826
spy49_0910c	hlyIII	Putative hemolysin III	-2.70622	0.0318561
spy49_0920	satD	Putative acid tolerance SatD-like protein	2.62964	0.00921343
spy49_0921		Hypothetical (with 0920)	2.18953	0.0246715
spy49_0927c	citG	2-(5-triphosphoribosyl)-3-dephosphocoenzyme-A synthase	2.0101	0.026197
spy49_0928c	gntR	Transcriptional regulator, GntR family	2.52904	0.0185307
spy49_0929c	citM	Citrate transporter	180.318	2.35748e-08
spy49_0933	oadB	Oxaloactetate decarboxylase beta chain	3.45085	0.0461998
spy49_0934	citD	Putative citrate lyase, gamma subunit	24.9139	0.0342829
spy49_0936	citE	Citrate lyase beta chain	6.85872	0.0015172
spy49_0937	citF	Citrate lyase alpha chain	5.76456	0.000625878
spy49_0938	citX	Probably apo-citrate lyase phosphoribosyl-dephospho-CoA transferase	15.1118	0.0013832
spy49_0939	oadA	Methylmalonyl-CoA decarboxylase alpha chain	10.5415	0.000119483
spy49_0949	guaA	GMP synthase - glutamine--hydrolyzing	-1.93013	0.00277062
spy49_0952c	uup	ABC transporter, ATP-binding protein	2.18823	0.0103605
spy49_0955	ar08	Putative transcriptional regulator/amino transferase	3.28823	0.0175296
spy49_0957c		Putative anaerobic ribonucleotide reductase	-2.26023	0.0293316
spy49_0958c	cls	Cardiolipin synthetase	-5.0401	6.37712e-10
spy49_0959c	fhs1	Putative formate-tetrahydrofolate ligase	-7.86078	3.47495e-23
spy49_0960c	lplA	Lipoate-protein ligase A	-2.45931	0.000319433
spy49_0961c		Hypothetical	-2.77032	2.06533e-06
spy49_0962c		Hypothetical	-2.88343	1.95796e-06
spy49_0963c		Glycin cleavage system H protein	-2.74234	9.98796e-05
spy49_0964c		Hypothetical	-2.42299	0.000287506
spy49_0965c	nemA	Putative trimethylamine dehydrogenase	-2.59291	1.97077e-05
spy49_0966c	lplA	Lipoate-protein ligase A	-2.50993	0.0210552
spy49_0968	dfp	Phosphopantothenoylcysteine decarboxylase	2.47946	0.0103605
spy49_0969		Hypothetical	2.46851	0.0478924
spy49_0970	pgmA	Phosphoglucomutase	1.7675	0.0321089
spy49_0979c	ciaH	Putative histidine kinase protein	1.97812	0.0342829
spy49_0992c		Riboflavin kinase/FMN adenylyltransferase	-1.96373	0.0149564
spy49_0993c	truB	tRNA pseudouridine 55 synthase	-1.93095	0.00118538
spy49_0994c		Hypothetical	-1.7828	0.0456018
spy49_0997c	salY	Putative ABC transporter, permease protein	2.4476	0.00625083
spy49_1000c		Putative transcriptional regulator	-1.68199	0.00955457
spy49_1004c		Hypothetical	-2.25375	0.0384869
spy49_1005c		Hypothetical	-2.38766	0.0320917
spy49_1006c		Hypothetical	-3.1859	0.00304768
spy49_1008	alsT	Putative amino acid symporter	-4.34901	6.27314e-05
spy49_1010c	cfa	CAMP factor	82.8464	2.65555e-27
spy49_1014c	phnA	Hypothetical	-1.94738	0.0482658
spy49_1017c	pyk	Putative pyruvate kinase	-1.63908	0.0205105
spy49_1018c	pfk	6-phosphofructokinase	-2.12463	0.00198344
spy49_1019c	dnaE	DNA polymerase III alpha subunit	-2.00278	0.00203704
spy49_1025c	glgP	Maltodextrin Phosphorylase	21.5839	1.63831e-08
spy49_1026c	malQ	4-alpha-glucanotransferase	18.1885	9.82702e-08
spy49_1027c	malR	Putative maltose operon transcriptional repressor	2.82609	0.000384846
spy49_1028	malE	Maltose maltodextrin ABC transporter substrate binding protein	15.4635	2.49416e-08
spy49_1029	malF	Maltose ABC transporter permease	20.2791	7.12456e-07
spy49_1030	malG	Maltose ABC transporter permease	31.1556	1.66502e-08
spy49_1042c		Hypothetical	33.2912	0.0146675
spy49_1043c	celB	Putative PTS system IIC component	6.98645	0.00210541
spy49_1047c	bglG	Putative transcription antiterminator	13.1254	0.000195228
spy49_1048c		Hypothetical	48.2288	0.00117031
spy49_1050	pnuC	Ribosyl nicotinamide transporter, pnuC-like protein	9.15047	6.6551e-08
spy49_1065		Diaminopimelate epimerase, hypothetical	22.7732	1.05654e-10
spy49_1066c	uhpC	Hypothetical	4.02103	0.00179986
spy49_1070c	paaI	Phenylacetic acid degradation protein	-2.7662	0.000696465
spy49_1084c	inlA	Internalin	72.9015	3.87777e-09
spy49_1086c		Hypothetical	-2.39833	0.0380694
spy49_1087c	dnaX	DNA polymerase III subunites gamma and tau	-2.39285	4.38133e-05
spy49_1088c		Hypothetical	-3.34872	7.6948e-06
spy49_1091	deaD2	Putative RNA helicase	2.40117	0.0159365
spy49_1092c	pgdA1	Polysaccharide deacetylase family protein	1.90639	0.0163652
spy49_1093c	gapN	Non-phosphorylated glyceraldehyde-3-phosphate dehydrogenase (NADP)	-5.1557	1.26091e-13
spy49_1096	nrdH	Putative glutaredoxin	-2.42909	0.00732384
spy49_1097	nrdE1	Ribonucleotide reductase of class Ib (aerobic) alpha subunit	-1.95188	0.0210552
spy49_1111c	uhpC	Oxalate:formate antiporter MFS transporter	-19.9198	2.48375e-23
spy49_1113c	coiA	Putative transcription factor	3.13018	0.0256297
spy49_1122c	sodM	Superoxide dismutase (Mn)	-6.8015	1.54056e-08
spy49_1129		Hypothetical	2.93651	0.0171188
spy49_1132c	deaD1	Putative ATP-dependent RNA helicase	-3.2915	9.82702e-08
spy49_1140c	fdhC	Formate/nitrite transporter family member	4.62427	1.57632e-07
spy49_1144	pyrD	Dihydroorotate dehydrogenase	-1.87391	0.0175296
spy49_1151c		Hypothetical surface protein, LPXTG-motif cell wall anchor	1.66978	0.0214295
spy49_1159c	manB	Phosphoglucomutase, phosphomannomutase	13.3516	3.1763e-19
spy49_1160c	phr	Putative deoxyribodipyrimidine photolyase	-2.02028	0.0122483
spy49_1164	clpE	Putative ATP-dependent protease	-1.82039	0.0249648
spy49_1173c	ftsZ	Cell division protein ftsZ	-1.70025	0.0400069
spy49_1179c	typA	Putative GTP-binding protein	-2.1298	0.000230236
spy49_1180c	pspB	Hypothetical	1.98719	0.00225495
spy49_1181c	nagC	Glucokinase	1.69181	0.0344467
spy49_1192c	arcC	Carbamate kinase	225.912	1.59788e-23
spy49_1193c	argE	Hypothetical, ArgE related	404.211	2.18777e-28
spy49_1194c		Hypothetical, Arginine:ornithine antiporter, disrupted	355.491	6.39761e-24
spy49_1195c	arcB	Ornithine carbamoyltransferase	241.282	3.11951e-19
spy49_1196c		Hypothetical, Acetyltransferase	611.894	2.40228e-22
spy49_1197c	arcA	Arginine deiminase	111.72	7.64226e-12
spy49_1198c	crp	Transcriptional regulator, CrP/Fnr family	4.84568	5.56804e-07
spy49_1199	argR	Putative arginine repressor	17.0439	9.93912e-09
spy49_1201c	mmcQ	Hypothetical	2.28816	0.00107096
spy49_1202c	yesM	Putative two-component sensor histidine kinase	2.71855	0.00020817
spy49_1203c	yesN	Putative two-component response regulator	3.39832	0.00102801
spy49_1204c	msrA1	Peptide methionine sulfoxide reducatese	79.4038	2.32983e-10
spy49_1205c	bcp	Hypothetical, Dihydroneopterin aldolase, related to Bcp	21.0026	2.24258e-05
spy49_1206c	ccdA	Cytochrome C biogenesis protein	33.1466	1.73956e-06
spy49_1208c	cas1	CRISPR-associated endonuclease Cas1	3.43851	0.00609627
spy49_1213c	srmB	ATP-dependent RNA helicase SrmB	3.95687	0.00594306
spy49_1225c	aroE1	Shikimate 5-dehydrognase	2.17089	0.0423447
spy49_1226c	bgaA, lacZ	Beta-galactosidase	12.9342	1.70254e-11
spy49_1227c		Putative two-component sensor response regulator	8.35191	3.61108e-07
spy49_1228c		Putative two-comonent sensor histidine kinase	8.07062	2.23849e-10
spy49_1229c		Hypothetical	6.13814	0.0022839
spy49_1230c	ugpB	ABC transporter substrate-binding protein	141.124	1.22457e-13
spy49_1231c	ugpE	Sugar ABC transporter permease	11.4742	0.000591869
spy49_1233c	lplB	Sugar ABC transporter permease	19.4651	3.58254e-06
spy49_1234	nagC	Putative transcriptional regulator	40.5562	0.00592973
spy49_1235c	bglB	Beta-glucosidase	4.05208	0.00023796
spy49_1236c	hyl	Putative hyaluronidase	4.47371	0.000202509
spy49_1237c	purR	Putative transcritional regulator	3.22188	0.0108175
spy49_1238		Hypothetical	27.1372	0.00027006
spy49_1239	ams1	Alpha mannosidase	12.8769	3.63221e-06
spy49_1240c	rocA	Putative histidine kinase protein	2.15793	0.0126792
spy49_1247c	psrp-1	Ribosomal subunit interface protein	3.51253	9.81664e-06
spy49_1248c	comF	Putative late competence protein	31.7492	0.0152565
spy49_1251	cysM	Cysteine synthase	-14.2438	8.86503e-06
spy49_1253c	cof	Hydrolase, haloacid dehalogenase family, cyclophilin type	-1.92572	0.0069997
spy49_1272	gntT	Putative permease	2.13269	0.0446747
spy49_1275c		Hypothetical	-1.93827	0.0014464
spy49_1281c	nadE	NAD synthetase	-1.76038	0.00459855
spy49_1283c	aapA	Amino acid permease	-1.83614	0.00947209
spy49_1284c	nox2	Thioredoxin reductase	-2.05431	0.000261186
spy49_1286c	glnQ	Amino acid ABC transporter, ATP-binding protein	-7.03121	1.08973e-09
spy49_1287c	hisM	Putative amino acid ABC transporter	-5.39268	5.27868e-13
spy49_1289c	srmB	Putative ATP-dependent RNA helicase	-2.29894	4.13025e-05
spy49_1297c		Hypothetical	1.85682	0.0373103
spy49_1301c	ptsH, tal	Transaldolase	25.0325	3.61331e-13
spy49_1303c		Putative transcriptional regulatory protein	7.3813	3.34235e-07
spy49_1304c	npx	Putative NADH peroxidase	5.31494	2.29944e-06
spy49_1305c	glpF1	Glycerol uptake facilitator protein	5.94356	0.0167219
spy49_1312c		Hypothetical	2.19665	0.000345916
spy49_1313c	ara1	2,5-diketo-D-gluconic acid reductase	2.08737	0.024817
spy49_1318c	degV	Hypothetical	-4.52957	3.8158e-11
spy49_1320c	cof	Hypothetical	2.17124	0.0014464
spy49_1321c		Hypothetical	1.92292	0.0238588
spy49_1322c	lacD1	Tagatose-bisphosphate aldolase	21.9063	1.95885e-06
spy49_1323c	lacC1	Tagatose-6-phosphate kinase	26.1815	0.01949
spy49_1324c		Tagatose-6-phosphate kinase/1-phosphofructokinase	57.3986	0.00896375
spy49_1325c	lacB	Galactose-6-phosphate isomerase	48.3757	1.32099e-05
spy49_1326c	lacA	Galactose-6-phosphate isomerase lacA subunit	17.5974	2.23575e-05
spy49_1327c	gatC	PTS galactitol transporter subunit IIC	49.6959	1.80192e-09
spy49_1328c	sgaB	PTS fructose transporter subunit IIB	200.193	1.60185e-05
spy49_1329c	ptsN	PTS galactose transporter subunit IIA	23.5507	6.54348e-05
spy49_1330	lacR1	Lactose phosphotransferase system repressor	4.38729	6.69503e-05
spy49_1336c	rbfA	Ribosome binding factor A	-1.95439	0.00417692
spy49_1337c	infB	Translation initiation factor 2	-1.82795	0.00883877
spy49_1340c	nusA	Transcription termination protein, NusA-like	-1.88377	0.0271745
spy49_1346	hit	Putative cell-cycle regulation histidine triad protein	2.68662	0.0147403
spy49_1347		Hypothetical	4.16575	0.000181155
spy49_1348c	lytR	Putative transcriptional regulator	-2.19288	0.000384176
spy49_1349c	rimL	Histone acetyltransferase	-2.89424	2.63385e-06
spy49_1350c		Hypothetical	-3.80339	2.68599e-09
spy49_1351c		Hypothetical	-14.7067	9.51827e-15
spy49_1359c	accA	Acetyl-coenzyme A carboxylase carboxyl transferase alpha	-58.4937	3.25485e-32
spy49_1360c	accD	Acetyl-coenzyme A carboxylase carboxyl transferase beta	-58.3952	3.25485e-32
spy49_1361c	accC	Acetyl-Coa carboxylase biotin carboxylase	-65.6003	1.38446e-51
spy49_1362c	fabZ	3-hydroxyacyl-dehydratase, acyl-carrier protein	-60.8604	1.08795e-36
spy49_1363c	accB	Acetyl-CoA carboxylase biotin carboxyl carrier protein subunit	-63.8236	1.47328e-33
spy49_1364c	fabF	3-oxoacyl-ACP synthase	-76.7452	5.50614e-54
spy49_1365c	fabG	3-oxoacyl-acyl-carrier protein reductase	-14.5224	1.67878e-31
spy49_1366c	fabD	ACP S-malonyltransferase	-98.8778	2.86019e-44
spy49_1367c	fabK	2-nitropropane dioxygenase	-106.102	1.01143e-53
spy49_1368c	acpP	Acyl carrier protein	-13.9284	1.59313e-12
spy49_1369c	fabH	3-oxoacyl-ACP synthase	-22.6842	1.172e-27
spy49_1370c	fabT	MarR family transcriptional regulator	-25.5379	3.12045e-27
spy49_1371c	phaB	enoyl-CoA hydratase	-60.4118	2.78751e-39
spy49_1374c	dnaK	Chaperone protein	3.04782	0.0180327
spy49_1377c		Putative N-acetyl-muramidase	3.03264	3.3683e-05
spy49_1378c	vanY	D-alanyl-D-alanine carboxypeptidase	2.48313	0.000494918
spy49_1379c	phoE	Phosphoglycerate mutase family	2.2121	0.0110611
spy49_1388c		Aspartate aminotransferase	-1.70032	0.0411214
spy49_1389	uspA	Universal stress response protein	3.93685	0.000296809
spy49_1390c	cof	Hypothetical	-2.44536	3.46888e-05
spy49_1395c	siaH	ECF transporter, A component	2.56367	0.00282876
spy49_1396c	siaG	ECF transporter, T component	2.70027	0.00464013
spy49_1397c	siaF	ECF transporter, S component	4.70552	2.7169e-08
spy49_1398c	siaE	Putative ABC transporter	7.03061	4.13488e-10
spy49_1400c	siaD	Putative ABC transporter	12.4935	6.12148e-09
spy49_1401c	siaC	Heme ABC transporter, ATP-binding	15.6765	4.87133e-07
spy49_1402c	siaB	Heme ABC transporter, permease	10.8154	1.89066e-07
spy49_1403c	siaA	Heme ABC transporter, substrate-binding	20.5764	3.84341e-08
spy49_1404c	shp	Streptococcal hemoprotein transport protein	**Annotated as combined with spy49_1403c
spy49_1405c	shr	Heme binding Fe3+ siderophore transport protein	25.4611	4.08402e-12
spy49_1407c	isp2	Immunogenic secreted protein	1.69197	0.0158981
spy49_1409c	acpS	Holo-acyl-carrier protein synthase	-2.04419	0.0130575
spy49_1413c	scrK	Fructokinase	21.9807	0.000230236
spy49_1414c	endoS	Hypothetical, endo-beta-N-acetylglucosaminidase	23.2374	2.84998e-08
spy49_1415c	scrA	Putative sucrose-specific PTS permease, enzyme II	3.04665	0.00201873
spy49_1423c	uvrA	UvrABC system protein A	-3.10102	1.16801e-07
spy49_1430	mutY	A/G specific adenine glycosylase	-2.38048	0.000723107
spy49_1432c	trx2	Thioredoxin reductase	-1.91724	0.0200021
spy49_1442	pfl	Formate acetyltransferase	10.3026	1.75947e-12
spy49_1453		Putative repressor, phage associated	3.24884	0.0356118
spy49_1506c	dnaC	DNA replication protein	-3.47832	0.0291255
spy49_1526		Hypothetical	3.54884	0.00135222
spy49_1529		Hypothetical, repressor protein	1.91051	0.0192931
spy49_1530	xerD	Prophage NZ131.3 probable integrase	2.44062	0.0103605
spy49_1531		Hypothetical	2.40373	0.0235282
spy49_1533c	soxR, merR	Transcriptional reguator, MerR family	5.32909	1.8283e-05
spy49_1534c	dnaQ	Putative DNA polymerase III epsilon subunit	8.37815	0.00148635
spy49_1535c		Hypothetical	1.75199	0.0345973
spy49_1538		Hypothetical	2.57153	0.013902
spy49_1540c	deoC	Deoxyribose-phosphate aldolase	4.84026	2.22931e-08
spy49_1541c	nupC	Nucleoside permease nupC	4.52695	7.33698e-07
spy49_1542c	udp	Uridine phosphorylase	4.55372	4.57794e-07
spy49_1543	phnF, gntR	Transcriptional regulator, GntR family	11.7186	1.15619e-10
spy49_1544	rpsN	SSU ribosomal protein S14p	23.7488	8.6714e-05
spy49_1545c	gcp	Putative glycoprotein endopeptidase	-1.60543	0.026197
spy49_1546c	rimI	Ribosomal protein S18p-alanine acetyltransferase	-1.57233	0.0373103
spy49_1547c		Inactive metal-dependent protease-like protein, putative molecular chaperone	-1.72118	0.0173206
spy49_1550c	glnA	Glutamine synthetase	2.13839	0.00196268
spy49_1551c	glnR	Putative transcriptional regulator	2.22639	0.0344467
spy49_1555c	hflC	Hypersensitive-induced response protein-like protein	-2.6192	1.86134e-05
spy49_1561c	pyrG	CTP synthase	-2.06807	0.0119683
spy49_1565c		Hypothetical	-2.06659	0.00613229
spy49_1567c	thiD	Phosphomethylpyrimidine kinase	-1.73503	0.00886343
spy49_1568c	truA	tRNA pseudouridine synthase A	-1.55515	0.042441
spy49_1574	hsdM	Putative type I site-specific deoxyribonuclease	1.89106	0.0267188
spy49_1575c		Hypothetical	66.8012	0.00349466
spy49_1583c	salA	Lantibiotic salivaricin A precursor	7.88849	0.0274353
spy49_1584c	lacG	6-phospho-beta-galactosidase	26.2566	2.73901e-05
spy49_1585c	lacE	PTS lactose transporter subunit IIBC	43.3835	8.35821e-10
spy49_1586c	lacF	PTS system, lactose-specific IIA component	16.9588	3.689e-05
spy49_1587c	lacD2	Tagatose 1,6-diphosphate aldolase	33.995	1.99704e-06
spy49_1588c	lacC2	Tagatose-6-phsophate kinase	10.3782	0.000747633
spy49_1589c	lacB2	Galactose-6-phosphate isomerase subunit LacB	6.91581	0.0127504
spy49_1590c	lacA2	Galactose-6-phosphate isomerase lacA2 subunit	7.86161	0.00565239
spy49_1598c		Hypothetical	-3.82744	0.0213374
spy49_1599c	degV	DegV-domain containing protein	-8.14339	1.01115e-16
spy49_1601c	spoU	23s rRNA methyltransferase	-1.85762	0.00234397
spy49_1602c		Hypothetical	-2.14878	0.0128323
spy49_1609c	mipB	Hypothetical, transaldolase	38.171	1.12402e-10
spy49_1610c	ulaA, sgaT	PTS beta-glucoside transporter subunit IIBC	33.2638	1.83405e-10
spy49_1611c	sgaB	PTS maltose transporter subunit IIBC	122.718	1.34106e-05
spy49_1612c	bglG	PTS fructose transporter subunit IIA	20.3877	6.75624e-09
spy49_1626c	pulA	Amylopullulanase, Type II secretory pathway, surface protein	10.5707	1.56184e-07
spy49_1627c	dexB	Glucan 1,6 alpha glucosidase	15.668	7.87661e-07
spy49_1628c	msmK	Sugar ABC transporter, ATP-binding protein	4.13062	0.000603266
spy49_1630	ska	Streptokinase	-7.56997	1.77886e-06
spy49_1633c	sclA	Collagen-like surface protein	-4.35105	0.00518723
spy49_1635c	rgfB	Hypothetical, transaldolase	47.6686	5.75804e-08
spy49_1636c	rgfD	PTS glucose transporter subunit IIABC	30.0209	7.85367e-11
spy49_1637c		Hypothetical	-1.98684	0.00390229
spy49_1638c	prmA	Ribosomal protein L11 methyltransferase	-1.94106	0.00155813
spy49_1640c	nudB	MutT/nudix family protein	-2.13923	0.000750684
spy49_1641c	nudA	Hypothetical	-2.16596	0.0133008
spy49_1642c		Hypothetical	-1.93871	0.0022839
spy49_1654	trpG	Anthranilate synthase	3.32954	0.000139654
spy49_1655		ATPase AAA family	2.18871	0.00451878
spy49_1656	pai1	Pai1 protein	3.39247	0.0278792
spy49_1657	adk, flaR	DNA topology modulation protein FlaR, putative	3.66373	0.000354778
spy49_1658c		Hypothetical	12.3357	0.00088254
spy49_1659c		Hypothetical	11.2285	9.41317e-06
spy49_1666c	htpA	Hypothetical, Histidine triad HIT protein	90.7432	5.59299e-08
spy49_1667c	lmb	Laminin-binding surface protein, possible zinc receptor	98.6685	3.52318e-06
spy49_1669c	scpA	C5a peptidase precursor	-2.87345	0.00183244
spy49_1670c	ennX	EnnX protein	-4.65026	0.0147491
spy49_1671c	emm49	Antiphagocytic M protein	-5.31278	0.000399589
spy49_1672c		Fc-gamma receptor, membrane bound metalloprotease	4.57974	9.68729e-05
spy49_1675c	isp1	Immunogenic secreted protein	1.84399	0.0416912
spy49_1676c	baeS	Two-component system histidine kinase	1.91684	0.00942057
spy49_1684c	sof	Serum opacity factor, invasion of epithelial cells	-3.11994	0.0237849
spy49_1687c	prsA2, ropA	Foldase protein	144.606	7.4313e-17
spy49_1688c		Hypothetical	388.468	1.0215e-21
spy49_1689c	spi	spi, SpeB protease inhibitor	912.417	1.16891e-20
spy49_1690c	speB	Streptococcal cysteine protease/streptococcal pyrogenic exotoxin B	877.303	8.25052e-11
spy49_1691	ropB	Rgg-like transcription regulator	2.57403	0.00218281
spy49_1692c	mf1	Streptodornase, mitogenic factor I	33.1235	2.28785e-23
spy49_1695c	gldA	Glycerol dehydrogenase	32.0226	4.06407e-17
spy49_1696c	mipB	Fructose-bisphosphate aldolase	45.1684	3.68357e-12
spy49_1697c	pflD	Pyruvate formate-lyase	23.1457	1.842e-11
spy49_1698c	celB	Putative cellobiose-specific IIC component	2057.87	1.79875e-15
spy49_1699c	celA	PTS cellobiose transporter subunit IIB	455.37	5.64188e-10
spy49_1700c	celC	PTS cellobiose transporter subunit IIA	509.688	1.22736e-12
spy49_1703	pflA	Pyruvate formate-lyase activating enzyme	5.42175	2.57923e-05
spy49_1707c	tdcF	Putative translation initiation inhibitor	-2.22433	0.01949
spy49_1713	pepD	Dipeptidase	27.3664	5.56782e-15
spy49_1715c	groEL	Heat shock protein 60 family chaperone GroEL	3.91111	0.00285931
spy49_1716c	groES	Heat shock protein 60 family co-chaperone GroES	3.42648	0.0122483
spy49_1719c	csp	Major cold-shock protein	-3.86669	0.00155813
spy49_1723c	hutI	Imidazolonepropionase	188.493	2.32983e-10
spy49_1724	hutU	Urocanate hydratease	285.886	1.26892e-09
spy49_1725	ftcD	Glutamate formiminotransferase	872.362	2.40343e-08
spy49_1726		Sugar ABC transporter substrate binding protein	501.331	9.51866e-07
spy49_1727	fhs2	Formate-tetrahydrofolate ligase	1628.16	4.18693e-10
spy49_1728		Hypothetical	708.95	3.64792e-08
spy49_1729	potE	Amino acid permease	1214.64	8.54024e-10
spy49_1730	hutH	Histidine ammonia lyase	1260.53	6.75192e-10
spy49_1731	hutG	Formimidoylglutamase	65.7694	1.06429e-10
spy49_1732c		LuxR family transcriptional regulator	23.9078	7.55422e-14
spy49_1742		Hypothetical	3.3553	0.00655837
spy49_1747c	nrdD	Ribonucleotide reductase of class III anaerobic, large subunit	3.30119	0.000193999
spy49_1748c	ccs4	Hypothetical competence-induced protein Ccs4	2.1029	0.011124
spy49_1753c	recA	RecA protein	-1.64915	0.0368147
spy49_1781	padR	PadR family transcriptional regulator	-17.28	0.000349799
spy49_1782		Hypothetical	-22.7355	2.37523e-05
spy49_1783		Hypothetical, membrane protein	-16.6815	7.46402e-05
spy49_1784c		Phage infection protein	4.44941	0.00418683
spy49_1785	acrR	Putative transcriptional regulator	43.0455	0.00810574
spy49_1790c		DHH family protein	-1.80634	0.0117042
spy49_1794	sdhB	L-serine dehydratase, beta subunit	11.1654	5.53127e-11
spy49_1795	sdhA	Serine dehydratase subunit alpha	9.72117	2.03487e-09
spy49_1811c	glcU	Hypothetical	-2.1597	0.0109225
spy49_1819c		Probable transposase for insert-like sequence element IS1161	9.63309	0.000195228
